# Supplementary material for: ITS-Supported Species Discrimination and ISSR-Based Genetic Diversity and Population Differentiation of Lumnitzera littorea in Southern Vietnam
Source: Plants (Basel). 2026 May 21;15(10):1569. doi: 10.3390/plants15101569 (PMC13210803; doi:10.3390/plants15101569)
Supplement: Supplementary file 1 [file plants-15-01569-s001.zip]

Archive with 11 entries (11 files):
- desktop.ini
- plants-4292459_V2_Supplementary_Code_S1_resampling_sensitivity.py
- plants-4292459_V2_Supplementary_Dataset_S1_ITS_sequences_and_manifest.zip
- plants-4292459_V2_Supplementary_Dataset_S2_ISSR_binary_matrix.csv
- plants-4292459_V2_Supplementary_Dataset_S3_sample_metadata.csv
- plants-4292459_V2_Supplementary_Dataset_S4_resampling_sensitivity_summary_seed20260510.csv
- plants-4292459_V2_Supplementary_Figure_S1_pairwise_PhiPT_heatmap.png
- plants-4292459_V2_Supplementary_Information.pdf
- plants-4292459_V2_Supplementary_Table_S1_analytical_layers_and_sample_roles.csv
- plants-4292459_V2_Supplementary_Table_S2_population_summary.csv
- plants-4292459_V2_Supplementary_Table_S3_ISSR_primers.csv
