# Supplementary material for: ITS-Supported Species Discrimination and ISSR-Based Genetic Diversity and Population Differentiation of Lumnitzera littorea in Southern Vietnam
Source: Plants (Basel). 2026 May 21;15(10):1569. doi: 10.3390/plants15101569 (PMC13210803; doi:10.3390/plants15101569)
Supplement: Supplementary file 1 [file plants-15-01569-s001.zip › plants-4292459_V2_Supplementary_Code_S1_resampling_sensitivity.py]

#!/usr/bin/env python3
"""
Supplementary Code S1. Resampling sensitivity analysis for unequal ISSR sample sizes.

This script reads plants-4292459_V2_Supplementary_Dataset_S2_ISSR_binary_matrix.csv,
subsamples CG, DN, and PQ to n = 20 without replacement for 1,000 iterations,
and summarizes PPB, Na, Ne, He, and I. CD is reported as the observed n = 20 value.

Random seed: 20260510.
"""
from __future__ import annotations
import math
import random
from pathlib import Path
import pandas as pd

SEED = 20260510
N_ITER = 1000
TARGET_N = 20
POPULATIONS_TO_RESAMPLE = ["CG", "DN", "PQ"]
OBSERVED_POPULATION = "CD"


def load_matrix(path: str | Path) -> tuple[list[str], list[list[int]]]:
    raw = pd.read_csv(path, header=None)
    # Row 0 = sample numbers; row 1 = sample IDs; rows 2 onward = loci.
    sample_names = [str(x) for x in raw.iloc[1, 1:].tolist()]
    matrix = raw.iloc[2:, 1:].astype(int).values.tolist()
    return sample_names, matrix


def population_names(sample_names: list[str], prefix: str) -> list[str]:
    return [s for s in sample_names if s.startswith(prefix)]


def metrics(sample_subset: list[str], sample_names: list[str], matrix: list[list[int]]) -> dict[str, float]:
    idx = [sample_names.index(s) for s in sample_subset]
    n = len(idx)
    ppb = []
    na = []
    ne = []
    he = []
    shannon_i = []
    for locus in matrix:
        values = [locus[j] for j in idx]
        p = sum(values) / n
        q = 1.0 - p
        polymorphic = 1 if 0 < p < 1 else 0
        ppb.append(polymorphic)
        na.append(1 + polymorphic)
        denom = p * p + q * q
        ne.append(1 / denom if denom else 0.0)
        he.append(2 * p * q)
        shannon_i.append(0.0 if p in (0.0, 1.0) else -(p * math.log(p) + q * math.log(q)))
    L = len(matrix)
    return {
        "PPB": sum(ppb) / L * 100,
        "Na": sum(na) / L,
        "Ne": sum(ne) / L,
        "He": sum(he) / L,
        "I": sum(shannon_i) / L,
    }


def percentile(values: list[float], pct: float) -> float:
    values = sorted(values)
    k = (len(values) - 1) * pct / 100
    f = math.floor(k)
    c = math.ceil(k)
    if f == c:
        return values[int(k)]
    return values[f] * (c - k) + values[c] * (k - f)


def main() -> None:
    input_path = Path("plants-4292459_V2_Supplementary_Dataset_S2_ISSR_binary_matrix.csv")
    output_path = Path("plants-4292459_V2_Supplementary_Dataset_S4_resampling_sensitivity_summary_seed20260510.csv")
    sample_names, matrix = load_matrix(input_path)
    rng = random.Random(SEED)
    rows: list[dict[str, object]] = []
    for pop in POPULATIONS_TO_RESAMPLE:
        names = population_names(sample_names, pop)
        reps = []
        for _ in range(N_ITER):
            subset = rng.sample(names, TARGET_N)
            reps.append(metrics(subset, sample_names, matrix))
        row: dict[str, object] = {
            "Population": pop,
            "Basis": f"{N_ITER} random subsamples without replacement from n=30 to n=20; random seed={SEED}",
            "n": TARGET_N,
        }
        for m in ["PPB", "Na", "Ne", "He", "I"]:
            vals = [r[m] for r in reps]
            row[f"{m}_mean_or_observed"] = round(sum(vals) / len(vals), 3)
            row[f"{m}_2.5"] = round(percentile(vals, 2.5), 3)
            row[f"{m}_97.5"] = round(percentile(vals, 97.5), 3)
        rows.append(row)
    cd_names = population_names(sample_names, OBSERVED_POPULATION)
    cd = metrics(cd_names, sample_names, matrix)
    row = {"Population": OBSERVED_POPULATION, "Basis": "Observed full population value", "n": len(cd_names)}
    for m in ["PPB", "Na", "Ne", "He", "I"]:
        row[f"{m}_mean_or_observed"] = round(cd[m], 3)
        row[f"{m}_2.5"] = ""
        row[f"{m}_97.5"] = ""
    rows.append(row)
    pd.DataFrame(rows).to_csv(output_path, index=False)
    print(f"Wrote {output_path}")


if __name__ == "__main__":
    main()
