# Supplementary material for: ITS-Supported Species Discrimination and ISSR-Based Genetic Diversity and Population Differentiation of Lumnitzera littorea in Southern Vietnam
Source: Plants (Basel). 2026 May 21;15(10):1569. doi: 10.3390/plants15101569 (PMC13210803; doi:10.3390/plants15101569)
Supplement: Supplementary file 1 [file plants-15-01569-s001.zip › plants-4292459_V2_Supplementary_Dataset_S3_sample_metadata.csv]

source_table	original_sample_id	standardized_sample_id	population_code	population_name	species	dataset_role	included_in_L_littorea_statistics	row_no	original_label	collection_date_as_recorded	locality_as_recorded	normalized_locality
ISSR_115_samples	CG1	CG1	CG	Can Gio	Lumnitzera littorea	focal population	Yes
ISSR_115_samples	CG2	CG2	CG	Can Gio	Lumnitzera littorea	focal population	Yes
ISSR_115_samples	CG3	CG3	CG	Can Gio	Lumnitzera littorea	focal population	Yes
ISSR_115_samples	CG4	CG4	CG	Can Gio	Lumnitzera littorea	focal population	Yes
ISSR_115_samples	CG5	CG5	CG	Can Gio	Lumnitzera littorea	focal population	Yes
ISSR_115_samples	CG6	CG6	CG	Can Gio	Lumnitzera littorea	focal population	Yes
ISSR_115_samples	CG7	CG7	CG	Can Gio	Lumnitzera littorea	focal population	Yes
ISSR_115_samples	CG8	CG8	CG	Can Gio	Lumnitzera littorea	focal population	Yes
ISSR_115_samples	CG9	CG9	CG	Can Gio	Lumnitzera littorea	focal population	Yes
ISSR_115_samples	CG10	CG10	CG	Can Gio	Lumnitzera littorea	focal population	Yes
ISSR_115_samples	CG11	CG11	CG	Can Gio	Lumnitzera littorea	focal population	Yes
ISSR_115_samples	CG12	CG12	CG	Can Gio	Lumnitzera littorea	focal population	Yes
ISSR_115_samples	CG13	CG13	CG	Can Gio	Lumnitzera littorea	focal population	Yes
ISSR_115_samples	CG14	CG14	CG	Can Gio	Lumnitzera littorea	focal population	Yes
ISSR_115_samples	CG15	CG15	CG	Can Gio	Lumnitzera littorea	focal population	Yes
ISSR_115_samples	CG16	CG16	CG	Can Gio	Lumnitzera littorea	focal population	Yes
ISSR_115_samples	CG17	CG17	CG	Can Gio	Lumnitzera littorea	focal population	Yes
ISSR_115_samples	CG18	CG18	CG	Can Gio	Lumnitzera littorea	focal population	Yes
ISSR_115_samples	CG19	CG19	CG	Can Gio	Lumnitzera littorea	focal population	Yes
ISSR_115_samples	CG20	CG20	CG	Can Gio	Lumnitzera littorea	focal population	Yes
ISSR_115_samples	CG21	CG21	CG	Can Gio	Lumnitzera littorea	focal population	Yes
ISSR_115_samples	CG22	CG22	CG	Can Gio	Lumnitzera littorea	focal population	Yes
ISSR_115_samples	CG23	CG23	CG	Can Gio	Lumnitzera littorea	focal population	Yes
ISSR_115_samples	CG24	CG24	CG	Can Gio	Lumnitzera littorea	focal population	Yes
ISSR_115_samples	CG25	CG25	CG	Can Gio	Lumnitzera littorea	focal population	Yes
ISSR_115_samples	CG26	CG26	CG	Can Gio	Lumnitzera littorea	focal population	Yes
ISSR_115_samples	CG27	CG27	CG	Can Gio	Lumnitzera littorea	focal population	Yes
ISSR_115_samples	CG28	CG28	CG	Can Gio	Lumnitzera littorea	focal population	Yes
ISSR_115_samples	CG29	CG29	CG	Can Gio	Lumnitzera littorea	focal population	Yes
ISSR_115_samples	CG30	CG30	CG	Can Gio	Lumnitzera littorea	focal population	Yes
ISSR_115_samples	DN1	DN1	DN	Dong Nai	Lumnitzera littorea	comparison/reference population	Yes
ISSR_115_samples	DN2	DN2	DN	Dong Nai	Lumnitzera littorea	comparison/reference population	Yes
ISSR_115_samples	DN3	DN3	DN	Dong Nai	Lumnitzera littorea	comparison/reference population	Yes
ISSR_115_samples	DN4	DN4	DN	Dong Nai	Lumnitzera littorea	comparison/reference population	Yes
ISSR_115_samples	DN5	DN5	DN	Dong Nai	Lumnitzera littorea	comparison/reference population	Yes
ISSR_115_samples	DN6	DN6	DN	Dong Nai	Lumnitzera littorea	comparison/reference population	Yes
ISSR_115_samples	DN7	DN7	DN	Dong Nai	Lumnitzera littorea	comparison/reference population	Yes
ISSR_115_samples	DN8	DN8	DN	Dong Nai	Lumnitzera littorea	comparison/reference population	Yes
ISSR_115_samples	DN9	DN9	DN	Dong Nai	Lumnitzera littorea	comparison/reference population	Yes
ISSR_115_samples	DN10	DN10	DN	Dong Nai	Lumnitzera littorea	comparison/reference population	Yes
ISSR_115_samples	DN11	DN11	DN	Dong Nai	Lumnitzera littorea	comparison/reference population	Yes
ISSR_115_samples	DN12	DN12	DN	Dong Nai	Lumnitzera littorea	comparison/reference population	Yes
ISSR_115_samples	DN13	DN13	DN	Dong Nai	Lumnitzera littorea	comparison/reference population	Yes
ISSR_115_samples	DN14	DN14	DN	Dong Nai	Lumnitzera littorea	comparison/reference population	Yes
ISSR_115_samples	DN15	DN15	DN	Dong Nai	Lumnitzera littorea	comparison/reference population	Yes
ISSR_115_samples	DN16	DN16	DN	Dong Nai	Lumnitzera littorea	comparison/reference population	Yes
ISSR_115_samples	DN17	DN17	DN	Dong Nai	Lumnitzera littorea	comparison/reference population	Yes
ISSR_115_samples	DN18	DN18	DN	Dong Nai	Lumnitzera littorea	comparison/reference population	Yes
ISSR_115_samples	DN19	DN19	DN	Dong Nai	Lumnitzera littorea	comparison/reference population	Yes
ISSR_115_samples	DN20	DN20	DN	Dong Nai	Lumnitzera littorea	comparison/reference population	Yes
ISSR_115_samples	DN21	DN21	DN	Dong Nai	Lumnitzera littorea	comparison/reference population	Yes
ISSR_115_samples	DN22	DN22	DN	Dong Nai	Lumnitzera littorea	comparison/reference population	Yes
ISSR_115_samples	DN23	DN23	DN	Dong Nai	Lumnitzera littorea	comparison/reference population	Yes
ISSR_115_samples	DN24	DN24	DN	Dong Nai	Lumnitzera littorea	comparison/reference population	Yes
ISSR_115_samples	DN25	DN25	DN	Dong Nai	Lumnitzera littorea	comparison/reference population	Yes
ISSR_115_samples	DN26	DN26	DN	Dong Nai	Lumnitzera littorea	comparison/reference population	Yes
ISSR_115_samples	DN27	DN27	DN	Dong Nai	Lumnitzera littorea	comparison/reference population	Yes
ISSR_115_samples	DN28	DN28	DN	Dong Nai	Lumnitzera littorea	comparison/reference population	Yes
ISSR_115_samples	DN29	DN29	DN	Dong Nai	Lumnitzera littorea	comparison/reference population	Yes
ISSR_115_samples	DN30	DN30	DN	Dong Nai	Lumnitzera littorea	comparison/reference population	Yes
ISSR_115_samples	PQ1	PQ1	PQ	Phu Quoc	Lumnitzera littorea	comparison/reference population	Yes
ISSR_115_samples	PQ2	PQ2	PQ	Phu Quoc	Lumnitzera littorea	comparison/reference population	Yes
ISSR_115_samples	PQ3	PQ3	PQ	Phu Quoc	Lumnitzera littorea	comparison/reference population	Yes
ISSR_115_samples	PQ4	PQ4	PQ	Phu Quoc	Lumnitzera littorea	comparison/reference population	Yes
ISSR_115_samples	PQ5	PQ5	PQ	Phu Quoc	Lumnitzera littorea	comparison/reference population	Yes
ISSR_115_samples	PQ6	PQ6	PQ	Phu Quoc	Lumnitzera littorea	comparison/reference population	Yes
ISSR_115_samples	PQ7	PQ7	PQ	Phu Quoc	Lumnitzera littorea	comparison/reference population	Yes
ISSR_115_samples	PQ8	PQ8	PQ	Phu Quoc	Lumnitzera littorea	comparison/reference population	Yes
ISSR_115_samples	PQ9	PQ9	PQ	Phu Quoc	Lumnitzera littorea	comparison/reference population	Yes
ISSR_115_samples	PQ10	PQ10	PQ	Phu Quoc	Lumnitzera littorea	comparison/reference population	Yes
ISSR_115_samples	PQ11	PQ11	PQ	Phu Quoc	Lumnitzera littorea	comparison/reference population	Yes
ISSR_115_samples	PQ12	PQ12	PQ	Phu Quoc	Lumnitzera littorea	comparison/reference population	Yes
ISSR_115_samples	PQ13	PQ13	PQ	Phu Quoc	Lumnitzera littorea	comparison/reference population	Yes
ISSR_115_samples	PQ14	PQ14	PQ	Phu Quoc	Lumnitzera littorea	comparison/reference population	Yes
ISSR_115_samples	PQ15	PQ15	PQ	Phu Quoc	Lumnitzera littorea	comparison/reference population	Yes
ISSR_115_samples	PQ16	PQ16	PQ	Phu Quoc	Lumnitzera littorea	comparison/reference population	Yes
ISSR_115_samples	PQ17	PQ17	PQ	Phu Quoc	Lumnitzera littorea	comparison/reference population	Yes
ISSR_115_samples	PQ18	PQ18	PQ	Phu Quoc	Lumnitzera littorea	comparison/reference population	Yes
ISSR_115_samples	PQ19	PQ19	PQ	Phu Quoc	Lumnitzera littorea	comparison/reference population	Yes
ISSR_115_samples	PQ20	PQ20	PQ	Phu Quoc	Lumnitzera littorea	comparison/reference population	Yes
ISSR_115_samples	PQ21	PQ21	PQ	Phu Quoc	Lumnitzera littorea	comparison/reference population	Yes
ISSR_115_samples	PQ22	PQ22	PQ	Phu Quoc	Lumnitzera littorea	comparison/reference population	Yes
ISSR_115_samples	PQ23	PQ23	PQ	Phu Quoc	Lumnitzera littorea	comparison/reference population	Yes
ISSR_115_samples	PQ24	PQ24	PQ	Phu Quoc	Lumnitzera littorea	comparison/reference population	Yes
ISSR_115_samples	PQ25	PQ25	PQ	Phu Quoc	Lumnitzera littorea	comparison/reference population	Yes
ISSR_115_samples	PQ26	PQ26	PQ	Phu Quoc	Lumnitzera littorea	comparison/reference population	Yes
ISSR_115_samples	PQ27	PQ27	PQ	Phu Quoc	Lumnitzera littorea	comparison/reference population	Yes
ISSR_115_samples	PQ28	PQ28	PQ	Phu Quoc	Lumnitzera littorea	comparison/reference population	Yes
ISSR_115_samples	PQ29	PQ29	PQ	Phu Quoc	Lumnitzera littorea	comparison/reference population	Yes
ISSR_115_samples	PQ30	PQ30	PQ	Phu Quoc	Lumnitzera littorea	comparison/reference population	Yes
ISSR_115_samples	CD1	CD1	CD	Con Dao	Lumnitzera littorea	comparison/reference population	Yes
ISSR_115_samples	CD2	CD2	CD	Con Dao	Lumnitzera littorea	comparison/reference population	Yes
ISSR_115_samples	CD3	CD3	CD	Con Dao	Lumnitzera littorea	comparison/reference population	Yes
ISSR_115_samples	CD4	CD4	CD	Con Dao	Lumnitzera littorea	comparison/reference population	Yes
ISSR_115_samples	CD5	CD5	CD	Con Dao	Lumnitzera littorea	comparison/reference population	Yes
ISSR_115_samples	CD6	CD6	CD	Con Dao	Lumnitzera littorea	comparison/reference population	Yes
ISSR_115_samples	CD7	CD7	CD	Con Dao	Lumnitzera littorea	comparison/reference population	Yes
ISSR_115_samples	CD8	CD8	CD	Con Dao	Lumnitzera littorea	comparison/reference population	Yes
ISSR_115_samples	CD9	CD9	CD	Con Dao	Lumnitzera littorea	comparison/reference population	Yes
ISSR_115_samples	CD10	CD10	CD	Con Dao	Lumnitzera littorea	comparison/reference population	Yes
ISSR_115_samples	CD11	CD11	CD	Con Dao	Lumnitzera littorea	comparison/reference population	Yes
ISSR_115_samples	CD12	CD12	CD	Con Dao	Lumnitzera littorea	comparison/reference population	Yes
ISSR_115_samples	CD13	CD13	CD	Con Dao	Lumnitzera littorea	comparison/reference population	Yes
ISSR_115_samples	CD14	CD14	CD	Con Dao	Lumnitzera littorea	comparison/reference population	Yes
ISSR_115_samples	CD15	CD15	CD	Con Dao	Lumnitzera littorea	comparison/reference population	Yes
ISSR_115_samples	CD16	CD16	CD	Con Dao	Lumnitzera littorea	comparison/reference population	Yes
ISSR_115_samples	CD17	CD17	CD	Con Dao	Lumnitzera littorea	comparison/reference population	Yes
ISSR_115_samples	CD18	CD18	CD	Con Dao	Lumnitzera littorea	comparison/reference population	Yes
ISSR_115_samples	CD19	CD19	CD	Con Dao	Lumnitzera littorea	comparison/reference population	Yes
ISSR_115_samples	CD20	CD20	CD	Con Dao	Lumnitzera littorea	comparison/reference population	Yes
ISSR_115_samples	CT1	CT1	CT	Reference (CT series)	Lumnitzera racemosa	interspecific reference	No
ISSR_115_samples	CT2	CT2	CT	Reference (CT series)	Lumnitzera racemosa	interspecific reference	No
ISSR_115_samples	CT3	CT3	CT	Reference (CT series)	Lumnitzera racemosa	interspecific reference	No
ISSR_115_samples	CT4	CT4	CT	Reference (CT series)	Lumnitzera racemosa	interspecific reference	No
ISSR_115_samples	CT5	CT5	CT	Reference (CT series)	Lumnitzera racemosa	interspecific reference	No
ITS_16_study_specimens		CG1			Lumnitzera littorea	ITS specimen sequenced in this study		1	CG1	22/11/2024	Cần Giờ	Can Gio
ITS_16_study_specimens		CG2			Lumnitzera littorea	ITS specimen sequenced in this study		2	CG2	3/11/2025	Cần Giờ	Can Gio
ITS_16_study_specimens		CG3			Lumnitzera littorea	ITS specimen sequenced in this study		3	CG3		Cần Giờ	Can Gio
ITS_16_study_specimens		DN1			Lumnitzera littorea	ITS specimen sequenced in this study		4	DN1	24/12/2024	Đồng Nai	Dong Nai
ITS_16_study_specimens		DN2			Lumnitzera littorea	ITS specimen sequenced in this study		5	DN2		Đồng Nai	Dong Nai
ITS_16_study_specimens		DN3			Lumnitzera littorea	ITS specimen sequenced in this study		6	DN3		Đồng Nai	Dong Nai
ITS_16_study_specimens		PQ1			Lumnitzera littorea	ITS specimen sequenced in this study		7	PQ1		Phú Quốc	Phu Quoc
ITS_16_study_specimens		PQ2			Lumnitzera littorea	ITS specimen sequenced in this study		8	PQ2	10/12/2024	Phú Quốc	Phu Quoc
ITS_16_study_specimens		PQ3			Lumnitzera littorea	ITS specimen sequenced in this study		9	PQ3		Phú Quốc	Phu Quoc
ITS_16_study_specimens		PQ4			Lumnitzera littorea	ITS specimen sequenced in this study		10	PQ4		Phú Quốc	Phu Quoc
ITS_16_study_specimens		CD1			Lumnitzera littorea	ITS specimen sequenced in this study		11	CD1	28/3/2025	Côn Đảo	Con Dao
ITS_16_study_specimens		CD2			Lumnitzera littorea	ITS specimen sequenced in this study		12	CD2		Côn Đảo	Con Dao
ITS_16_study_specimens		CD3			Lumnitzera littorea	ITS specimen sequenced in this study		13	CD3		Côn Đảo	Con Dao
ITS_16_study_specimens		CD4			Lumnitzera littorea	ITS specimen sequenced in this study		14	CD4		Côn Đảo	Con Dao
ITS_16_study_specimens		CT1			Lumnitzera racemosa	ITS specimen sequenced in this study		15	CT1 (Cóc trắng)	12/6/2025	Cần Giờ	Can Gio
ITS_16_study_specimens		CT2			Lumnitzera racemosa	ITS specimen sequenced in this study		16	CT2 (Cóc trắng)		Cần Giờ	Can Gio
