# Supplementary material for: ITS-Supported Species Discrimination and ISSR-Based Genetic Diversity and Population Differentiation of Lumnitzera littorea in Southern Vietnam
Source: Plants (Basel). 2026 May 21;15(10):1569. doi: 10.3390/plants15101569 (PMC13210803; doi:10.3390/plants15101569)
Supplement: Supplementary file 1 [file plants-15-01569-s001.zip › plants-4292459_V2_Supplementary_Dataset_S4_resampling_sensitivity_summary_seed20260510.csv]

Population	Basis	n	PPB_mean_or_observed	PPB_2.5	PPB_97.5	Na_mean_or_observed	Na_2.5	Na_97.5	Ne_mean_or_observed	Ne_2.5	Ne_97.5	He_mean_or_observed	He_2.5	He_97.5	I_mean_or_observed	I_2.5	I_97.5
CG	1000 random subsamples without replacement from n=30 to n=20; random seed=20260510	20	88.798	85.185	91.358	1.888	1.852	1.914	1.62	1.566	1.649	0.345	0.326	0.356	0.504	0.482	0.517
DN	1000 random subsamples without replacement from n=30 to n=20; random seed=20260510	20	87.137	83.951	90.123	1.871	1.84	1.901	1.631	1.488	1.707	0.35	0.299	0.375	0.508	0.453	0.536
PQ	1000 random subsamples without replacement from n=30 to n=20; random seed=20260510	20	72.762	67.901	77.778	1.728	1.679	1.778	1.369	1.352	1.383	0.221	0.213	0.228	0.338	0.325	0.35
CD	Observed full population value	20	82.716			1.827			1.511			0.293			0.435
