# Supplementary material for: ITS-Supported Species Discrimination and ISSR-Based Genetic Diversity and Population Differentiation of Lumnitzera littorea in Southern Vietnam
Source: Plants (Basel). 2026 May 21;15(10):1569. doi: 10.3390/plants15101569 (PMC13210803; doi:10.3390/plants15101569)
Supplement: Supplementary file 1 [file plants-15-01569-s001.zip › plants-4292459_V2_Supplementary_Table_S1_analytical_layers_and_sample_roles.csv]

Layer / data component	Composition	Analytical role	Included in population statistics?
Study-generated ITS set	16 specimens: 14 L. littorea (CG1-CG3, DN1-DN3, PQ1-PQ4, CD1-CD4) and 2 L. racemosa (CT1-CT2); GenBank accessions PZ348213-PZ348228	Species-level discrimination support between L. littorea and L. racemosa	No
Main ITS dataset	53 Lumnitzera sequences; 714 aligned columns with a 697 bp shared gap-free core	Barcode-gap and species-support summary	No
Rooted ITS visualization set	55 sequences, including Laguncularia racemosa AF425685 and Conocarpus erectus AY050562 as outgroups	Rooted phylogeny for species-level visualization	No
Full ISSR matrix	115 individuals × 81 loci, including 110 L. littorea individuals and 5 L. racemosa reference samples (CT1-CT5)	Binary band matrix and interspecific reference visualization when needed	No for CT references; L. littorea subset used for statistics
L. littorea ISSR analytical set	110 L. littorea individuals: CG = 30, DN = 30, PQ = 30, CD = 20	Population-level diversity, AMOVA, pairwise Phi_PT, and PCoA	Yes
Resampling sensitivity set	1,000 random subsamples without replacement from CG, DN, and PQ to n = 20; random seed = 20260510	Sensitivity check for unequal sampling relative to CD n = 20	Derived check
