# Supplementary material for: ITS-Supported Species Discrimination and ISSR-Based Genetic Diversity and Population Differentiation of Lumnitzera littorea in Southern Vietnam
Source: Plants (Basel). 2026 May 21;15(10):1569. doi: 10.3390/plants15101569 (PMC13210803; doi:10.3390/plants15101569)
Supplement: Supplementary file 1 [file plants-15-01569-s001.zip › plants-4292459_V2_Supplementary_Table_S2_population_summary.csv]

Abbreviation	Locality	Analytical role	n L. littorea	Notes
CG	Can Gio	Focal population	30	Southeastern mainland coastal-estuarine setting; one of the relatively higher-diversity populations in the ISSR matrix.
DN	Dong Nai	Mainland comparison/reference population	30	Nearby mainland comparison/reference locality; closest pair with CG in pairwise Phi_PT.
PQ	Phu Quoc	Island comparison/reference population	30	Southwestern island setting; lower ISSR diversity and strongest pairwise differentiation from DN.
CD	Con Dao	Island comparison/reference population	20	Island setting; smaller sample size, interpreted cautiously; observed diversity is intermediate.
