# Supplementary material for: ITS-Supported Species Discrimination and ISSR-Based Genetic Diversity and Population Differentiation of Lumnitzera littorea in Southern Vietnam
Source: Plants (Basel). 2026 May 21;15(10):1569. doi: 10.3390/plants15101569 (PMC13210803; doi:10.3390/plants15101569)
Supplement: Supplementary file 1 [file plants-15-01569-s001.zip › plants-4292459_V2_Supplementary_Table_S3_ISSR_primers.csv]

Primer	Motif notation	Expanded primer sequence (5′-3′)	IUPAC note	No. of loci retained
808	(AG)8C	AGAGAGAGAGAGAGAGC	Anchored dinucleotide repeat	8
823	(TC)8C	TCTCTCTCTCTCTCTCC	Anchored dinucleotide repeat	9
836	(AG)8YA	AGAGAGAGAGAGAGAGYA	Y = C or T	8
840	(GA)8YT	GAGAGAGAGAGAGAGAYT	Y = C or T	8
841	(GA)8YC	GAGAGAGAGAGAGAGAYC	Y = C or T	7
842	(GA)8YG	GAGAGAGAGAGAGAGAYG	Y = C or T	5
844	(CT)8RC	CTCTCTCTCTCTCTCTRC	R = A or G	3
845	(CT)8RG	CTCTCTCTCTCTCTCTRG	R = A or G	6
868	(GAA)6	GAAGAAGAAGAAGAAGAA	Tri-nucleotide repeat	6
873	(GACA)4	GACAGACAGACAGACA	Tetra-nucleotide repeat	9
874	(CCCT)4	CCCTCCCTCCCTCCCT	Tetra-nucleotide repeat	11
876	(GATA)2(GACA)2	GATAGATAGACAGACA	Mixed repeat	1
